# Supplementary material for: “Should I Inhale?”—Perceptions, Barriers, and Drivers for Medicinal Cannabis Use amongst Australian Women with Primary Dysmenorrhoea: A Qualitative Study
Source: Int J Environ Res Public Health. 2022 Jan 29;19(3):1536. doi: 10.3390/ijerph19031536 (PMC8835209; doi:10.3390/ijerph19031536)
Supplement: Supplementary file 1 [file ijerph-19-01536-s001.zip]

Archive with 1 entries (1 files):
- ijerph-1493863-supplementary.pdf
